# Supplementary material for: Single nucleotide polymorphisms within HLA region are associated with disease relapse for patients with unrelated cord blood transplantation
Source: PeerJ. 2018 Aug 2;6:e5228. doi: 10.7717/peerj.5228 (PMC6076982; doi:10.7717/peerj.5228)
Supplement: Supplemental Information 5 [file peerj-06-5228-s005.xlsx]

## Sheet: HCP5 Gene-Donor
	rs2244546(HCP5 Gene)
				rs9281491	rs2244546	rs4713466	rs2523676	rs2523675	rs2518028	rs141431529
	Recipient's	Donor's	Relapse%	[-/A]	[C/G]	[C/T]	[A/G]	[C/T]	[A/G]	[G/T]
1	No.1-r	No.1-d	0	-/-	CC	CT	AG	CT	GG	GG
2	No.2-r	No.2-d	0	AA	CC	CC	GG	CT	GG	GG
3	No.3-r	No.3-d	0	-/A	CC	CC	GG	CC	AG	GG
4	No.4-r	No.4-d	0	-/-	CG	CC	AG	CC	AG	GG
5	No.5-r	No.5-d	0	-/-	CC	CC	GG	CT	AG	GG
6	No.6-r	No.6-d	0	-/-	CC	CT	AG	CC	AG	GG
7	No.7-r	No.7-d	0					CC	AG
8	No.8-r	No.8-d	0	-/-	CG	CT	AA	CC	GG	GG
9	No.9-r	No.9-d	0	-/-	CC	CT	AG	CT	GG	GG
10	No.10-r	No.10-d	0	-/-	CC	CT	AG	CT	GG	GG
11	No.11-r	No.11-d	0	-/-	CC	CT	AG	CT	GG	GG
12	No.12-r	No.12-d	0	-/-	CC	CT	AG	CC	AG	GG
13	No.13-r	No.13-d	0	-/-	CC	CT	AG	CT	GG	GG
14	No.14-r	No.14-d	0	AA	CC	CC	GG	CC	AG	GG
15	No.15-r	No.15-d	0	-/-	CG	CC	GG	CT	GG	GG
16	No.16-r	No.16-d	0.00084	-/-	CC	TT	AA	CC	GG	GG
17	No.17-r	No.17-d	0.01	AA	CC	CC	AG	CT	GG	GG
18	No.18-r	No.18-d	0.01	AA	CC	CC	GG	TT	GG	GG
19	No.19-r	No.19-d	0.01	AA	CC	CC	GG	CC	GG	GG
20	No.20-r	No.20-d	0.01	AA	CC	CT	AA	CC	GG	GG
21	No.21-r	No.21-d	0.015	-/-	CC	TT	AA	CC	GG	GG
22	No.22-r	No.22-d	0.019	-/A	CC	CC	GG	CC	AA	GG
23	No.23-r	No.23-d	0.02	-/-	CC	CC	GG	CT	AG	GG
24	No.24-r	No.24-d	0.022	AA	CG	CC	AG	CC	GG	GG
25	No.25-r	No.25-d	0.023	AA	CC	CC	GG	TT	GG	GG
26	No.26-r	No.26-d	0.028	-/-	CG	CC	GG	CT	GG	GT
27	No.27-r	No.27-d	0.031	-/-	CC	CC	GG	TT	GG	GG
28	No.28-r	No.28-d	0.033	AA	CC	CT	AG	CT	GG	GG
29	No.29-r	No.29-d	0.034	-/-	CC	CC	GG	TT	GG	GG
30	No.30-r	No.30-d	0.036	-/A	CC	CT	AG	CT	GG	GG
31	No.31-r	No.31-d	0.037	-/-	GG	CC	AA	CC	GG	GG
32	No.32-r	No.32-d	0.046	-/A	CC	CT	AG	TT	GG	GG
33	No.33-r	No.33-d	0.048	-/-	CC	CC	GG	TT	GG	GG
34	No.34-r	No.34-d	0.05	-/-	CC	CC	GG	CT	AG	GG
35	No.35-r	No.35-d	0.053	-/-	CC	CC	GG	TT	GG	GT
36	No.36-r	No.36-d	0.055	-/-	CC	CT	AG	CT	GG	GG
37	No.37-r	No.37-d	0.056	-/A	CC	CC	GG	TT	GG	GG
38	No.38-r	No.38-d	0.057	-/A	CC	CC	GG	TT	AG	GG
39	No.39-r	No.39-d	0.059	-/-	CG	CT	AG	CC	GG	GG
40	No.40-r	No.40-d	0.069	AA	CC	CC	GG	TT	GG	GG
41	No.41-r	No.41-d	0.091	-/A	CC	CC	GG	TT	GG	GG
42	No.42-r	No.42-d	0.108	-/-	CC	CT	AG	CT	GG	GG
43	No.43-r	No.43-d	0.25	-/-	CC	CT	AG	CC	AG	GG
44	No.44-r	No.44-d	0.297	-/-	CC	CT	AG	CT	GG	GG
45	No.45-r	No.45-d	0.321	-/-	CC	CC	GG	TT	GG	GG
46	No.46-r	No.46-d	0.374
47	No.47-r	No.47-d	0.443	AA	CC	CC	GG	TT	GG	GG
48	No.48-r	No.48-d	0.538	-/A	CC	CT	AG	CC	GG	GG
49	No.49-r	No.49-d	0.55	-/A	CC	CC	GG	CT	AG	GG
50	No.50-r	No.50-d	0.746	-/-	CC	CT	AG	CC	GG	GT
51	No.51-r	No.51-d	0.827	-/-	CG	CT	AG	CC	GG	TT
52	No.52-r	No.52-d	1	-/A	CG	CC	AG	CC	GG	GG
53	No.53-r	No.53-d	1	-/A	CC	CT	AG	CT	GG	GG
				Non-relapse
				AA	CC	CC	AA	CC	AA	GG
				2	11	6	1	7	0	14
				-/A	CG	CT	AG	CT	AG	GT
				1	3	8	8	8	7	0
				-/-	GG	TT	GG	TT	GG	TT
				11	0	0	5	0	8	0
				Relapse
				AA	CC	CC	AA	CC	AA	GG
				9	31	22	4	13	1	33
				-/A	CG	CT	AG	CT	AG	GT
				10	5	13	15	11	5	3
				-/-	GG	TT	GG	TT	GG	TT
				18	1	2	18	13	31	1

## Sheet: COL11A2 Gene-Donor
	rs986522 (COL11A2 Gene)
				rs77011831	rs986522	rs115641163	rs986521	rs2229784
	Recipient's	Donor's	Relapse%	[C/T]	[C/G]	[A/G]	[A/G]	[A/C]
1	No.1-r	No.1-d	0	CT	GG	GG	AA	CC
2	No.2-r	No.2-d	0	CC	CG	GG	AA	CC
3	No.3-r	No.3-d	0	CC	CG	GG	AA	CC
4	No.4-r	No.4-d	0	CC	CG	GG	AG	CC
5	No.5-r	No.5-d	0	CC	GG	AG	AA	AC
6	No.6-r	No.6-d	0	CC	GG	GG	AA	CC
7	No.7-r	No.7-d	0	CC	CC	GG	AA	CC
8	No.8-r	No.8-d	0	CC	GG	GG	AA	CC
9	No.9-r	No.9-d	0	CC	CG	GG	AA	CC
10	No.10-r	No.10-d	0	CT	GG	GG	AA	CC
11	No.11-r	No.11-d	0	CC	GG	GG	AA	CC
12	No.12-r	No.12-d	0	CC	GG	GG	AA	AC
13	No.13-r	No.13-d	0	CC	GG	GG	AA	CC
14	No.14-r	No.14-d	0	CC	CG	GG	AA	CC
15	No.15-r	No.15-d	0	CC	GG	GG	AA	CC
16	No.16-r	No.16-d	0.00084	CC	GG	GG	AA	CC
17	No.17-r	No.17-d	0.01	CC	GG	GG	AA	CC
18	No.18-r	No.18-d	0.01	CC	CG	GG	AA	CC
19	No.19-r	No.19-d	0.01	CC	GG	GG	AA	CC
20	No.20-r	No.20-d	0.01	CC	GG	GG	AA	AC
21	No.21-r	No.21-d	0.015	CC	CG	GG	AA	CC
22	No.22-r	No.22-d	0.019	CC	CG	GG	AA	CC
23	No.23-r	No.23-d	0.02	CC	CG	GG	AA	CC
24	No.24-r	No.24-d	0.022	CC	CC	GG	AA	CC
25	No.25-r	No.25-d	0.023	CC	CC	GG	AA	CC
26	No.26-r	No.26-d	0.028	CC	GG	GG	AA	CC
27	No.27-r	No.27-d	0.031	CC	GG	GG	AA	CC
28	No.28-r	No.28-d	0.033	CC	GG	GG	AA	CC
29	No.29-r	No.29-d	0.034	CC	GG	GG	AA	AC
30	No.30-r	No.30-d	0.036	CC	GG	GG	AA	CC
31	No.31-r	No.31-d	0.037	CC	CG	GG	AA	CC
32	No.32-r	No.32-d	0.046	CC	CG	GG	AA	CC
33	No.33-r	No.33-d	0.048	CC	GG	GG	AA	CC
34	No.34-r	No.34-d	0.05	CC	CG	GG	AA	CC
35	No.35-r	No.35-d	0.053	CC	GG	GG	AA	CC
36	No.36-r	No.36-d	0.055	CC	GG	GG	AA	AC
37	No.37-r	No.37-d	0.056	CC	GG	GG	AA	CC
38	No.38-r	No.38-d	0.057	CC	GG	GG	AA	CC
39	No.39-r	No.39-d	0.059	CC	CG	GG	AA	CC
40	No.40-r	No.40-d	0.069	CC	CC	GG	AA	CC
41	No.41-r	No.41-d	0.091	CC	GG	GG	AA	AC
42	No.42-r	No.42-d	0.108	CC	GG	GG	AA	AC
43	No.43-r	No.43-d	0.25	CC	GG	GG	AA	CC
44	No.44-r	No.44-d	0.297	CC	GG	GG	AA	AC
45	No.45-r	No.45-d	0.321	CC	GG	GG	AA	AC
46	No.46-r	No.46-d	0.374
47	No.47-r	No.47-d	0.443	CC	CG	GG	AA	CC
48	No.48-r	No.48-d	0.538	CC	GG	GG	AA	CC
49	No.49-r	No.49-d	0.55	CC	GG	GG	AA	CC
50	No.50-r	No.50-d	0.746	CC	CG	GG	AA	CC
51	No.51-r	No.51-d	0.827	CC	GG	GG	AA	CC
52	No.52-r	No.52-d	1	CC	CG	GG	AA	CC
53	No.53-r	No.53-d	1	CC	GG	AG	AA	CC
				Non-relapse
				CC	GG	AA	AA	AA
				13	9	0	14	0
				CT	CG	AG	AG	AC
				2	5	1	1	2
				TT	CC	GG	GG	CC
				0	1	14	0	13
				Relapse
				CC	GG	AA	AA	AA
				37	23	0	37	0
				CT	CG	AG	AG	AC
				0	11	1	0	7
				TT	CC	GG	GG	CC
				0	3	36	0	30

## Sheet: NOTCH4 Gene-Donor
	rs394657( NOTCH4 Gene)
				rs61365987	rs444472	rs2256594	rs394657	rs429853	rs111394117	rs568986490
	Recipient's	Donor's	Relapse%	[C/T]	[A/G]	[C/T]	[A/G]	[C/T]	[A/G]	[C/T]
1	No.1-r	No.1-d	0	CT	GG	TT	AA	TT	GG	CC
2	No.2-r	No.2-d	0	CT	GG	TT	AA	TT	GG	CC
3	No.3-r	No.3-d	0	CC	GG	TT	AA	TT	GG	CC
4	No.4-r	No.4-d	0	CC	GG	TT	AA	TT	GG	CC
5	No.5-r	No.5-d	0	CC	AG	TT	AG	CT	GG	CC
6	No.6-r	No.6-d	0	CC	GG	TT	AA	TT	GG	CC
7	No.7-r	No.7-d	0	CC	AG	CT	AG	CT	GG	CC
8	No.8-r	No.8-d	0	CC	GG	CT	AA	TT	GG	CC
9	No.9-r	No.9-d	0	CC	AG	CT	AG	CT	GG	CC
10	No.10-r	No.10-d	0	CC	GG	CC	AA	TT	GG	CC
11	No.11-r	No.11-d	0	CC	GG	CC	AA	TT	GG	CC
12	No.12-r	No.12-d	0
13	No.13-r	No.13-d	0	CC	AG	CT	AG	CT	GG	CC
14	No.14-r	No.14-d	0	CC	GG	CT	AA	TT	GG	CC
15	No.15-r	No.15-d	0	CT	GG	CT	AA	TT	GG	CC
16	No.16-r	No.16-d	0.00084	CC	GG	CT	AA	TT	GG	CC
17	No.17-r	No.17-d	0.01
18	No.18-r	No.18-d	0.01	CC	AG	CT	AG	CT	GG	CC
19	No.19-r	No.19-d	0.01	CC	AG	TT	AG	CT	GG	CC
20	No.20-r	No.20-d	0.01	CC	GG	CT	AA	TT	GG	CC
21	No.21-r	No.21-d	0.015	CC	GG	TT	AA	TT	GG	CC
22	No.22-r	No.22-d	0.019	CC	GG	CT	AA	TT	GG	CC
23	No.23-r	No.23-d	0.02	CC	GG	TT	AA	TT	GG	CC
24	No.24-r	No.24-d	0.022	CC	GG	TT	AA	TT	GG	CC
25	No.25-r	No.25-d	0.023	CC	AG	CT	AG	CT	GG	CC
26	No.26-r	No.26-d	0.028	CC	GG	CC	AA	TT	AG	CC
27	No.27-r	No.27-d	0.031	CT	GG	TT	AA	TT	GG	CC
28	No.28-r	No.28-d	0.033	CC	AG	TT	AG	CC	GG	CC
29	No.29-r	No.29-d	0.034	CC	AG	CT	AG	CT	GG	CC
30	No.30-r	No.30-d	0.036	CC	GG	CC	AA	TT	GG	CC
31	No.31-r	No.31-d	0.037	CT	GG	TT	AA	TT	GG	CC
32	No.32-r	No.32-d	0.046	CC	GG	CT	AA	TT	GG	CC
33	No.33-r	No.33-d	0.048	CC	AG	TT	AG	TT	GG	CC
34	No.34-r	No.34-d	0.05	CC	GG	CT	AA	TT	GG	CC
35	No.35-r	No.35-d	0.053	CC	AA	TT	GG	CC	GG	CC
36	No.36-r	No.36-d	0.055	CC	GG	CC	AA	TT	GG	CC
37	No.37-r	No.37-d	0.056	CC	GG	CT	AA	TT	GG	CC
38	No.38-r	No.38-d	0.057	CC	GG	CC	AA	TT	GG	CC
39	No.39-r	No.39-d	0.059	CC	GG	CT	AG	CT	AG	CC
40	No.40-r	No.40-d	0.069	CC	AG	TT	AG	CT	GG	CC
41	No.41-r	No.41-d	0.091	CC	AG	TT	AG	CT	GG	CC
42	No.42-r	No.42-d	0.108	CC	GG	TT	AG	CT	GG	CC
43	No.43-r	No.43-d	0.25	CC	GG	CT	AA	TT	GG	CC
44	No.44-r	No.44-d	0.297	CC	GG	TT	AA	TT	GG	CC
45	No.45-r	No.45-d	0.321	CC	GG	CT	AA	TT	GG	CC
46	No.46-r	No.46-d	0.374
47	No.47-r	No.47-d	0.443	CC	AG	CT	AG	CT	GG	CC
48	No.48-r	No.48-d	0.538	CC	AA	TT	GG	CC	GG	CC
49	No.49-r	No.49-d	0.55	CC	GG	TT	AA	TT	GG	CC
50	No.50-r	No.50-d	0.746	CC	GG	TT	AA	TT	GG	CC
51	No.51-r	No.51-d	0.827	CC	GG	CT	AA	TT	AA	CC
52	No.52-r	No.52-d	1	CC	AG	TT	AG	CT	GG	CC
53	No.53-r	No.53-d	1	CC	GG	CT	AA	TT	GG	CC
				Non-relapse
				CC	AA	CC	AA	CC	AA	CC
				11	0	2	10	0	0	14
				CT	AG	CT	AG	CT	AG	CT
				3	4	6	4	4	0	0
				TT	GG	TT	GG	TT	GG	TT
				0	10	6	0	10	14	0
				Relapse
				CC	AA	CC	AA	CC	AA	CC
				34	2	4	22	3	1	36
				CT	AG	CT	AG	CT	AG	CT
				2	10	15	12	10	2	0
				TT	GG	TT	GG	TT	GG	TT
				0	24	17	2	23	33	0
