# Supplementary material for: Single nucleotide polymorphisms within HLA region are associated with disease relapse for patients with unrelated cord blood transplantation
Source: PeerJ. 2018 Aug 2;6:e5228. doi: 10.7717/peerj.5228 (PMC6076982; doi:10.7717/peerj.5228)
Supplement: Supplemental Information 6 — The SNP raw data of recipient within HLA-DOA, BAT2, BAT3, LTA & HSPA1L gene. [file peerj-06-5228-s006.xlsx]

## Sheet: HLA-DOA-Recipient
	rs429916(HLA-DOA )
				rs9276982	rs71565361	rs79327197	rs151190962	rs9282369
	Recipient's	Donor's	Relapse%	[A/G]	[A/C]	[A/G]	[A/--]	[-/T]
1	No.1-r	No.1-d	0	GG	CC	AA	AA	TT
2	No.2-r	No.2-d	0	GG	CC	AA	AA	TT
3	No.3-r	No.3-d	0	AG	CC	AG	AA	-/-
4	No.4-r	No.4-d	0	AG	CC	AG	AA	TT
5	No.5-r	No.5-d	0	AG	CC	AA	AA	-/-
6	No.6-r	No.6-d	0	GG	CC	AA	AA	-/-
7	No.7-r	No.7-d	0	AG	AC	AG	AA	-/-
8	No.8-r	No.8-d	0	GG	CC	AA	AA	TT
9	No.9-r	No.9-d	0	GG	CC	AA	AA	-/-
10	No.10-r	No.10-d	0	AG	CC	AA	AA	-/-
11	No.11-r	No.11-d	0	AG	CC	AA	AA	-/-
12	No.12-r	No.12-d	0	AG	CC	AA	AA	-/-
13	No.13-r	No.13-d	0	GG	CC	AA	AA	TT
14	No.14-r	No.14-d	0	AG	CC	AA	AA	-/-
15	No.15-r	No.15-d	0	GG	CC	AA	AA	TT
16	No.16-r	No.16-d	0.00084	GG	CC	AA	AA	TT
17	No.17-r	No.17-d	0.01	GG	CC	AA	AA	TT
18	No.18-r	No.18-d	0.01	AG	CC	AA	AA	-/-
19	No.19-r	No.19-d	0.01	AG	CC	AA	AA	-/-
20	No.20-r	No.20-d	0.01	GG	CC	AA	AA	-/-
21	No.21-r	No.21-d	0.015	GG	CC	AA	AA	-/-
22	No.22-r	No.22-d	0.019	GG	CC	AA	AA	TT
23	No.23-r	No.23-d	0.02	AA	CC	AG	AA	-/-
24	No.24-r	No.24-d	0.022	AG	CC	AA	AA	-/-
25	No.25-r	No.25-d	0.023	GG	CC	AA	AA	TT
26	No.26-r	No.26-d	0.028	AG	CC	AA	AA	-/-
27	No.27-r	No.27-d	0.031	GG	CC	AA	AA	TT
28	No.28-r	No.28-d	0.033	GG	CC	AA	AA	TT
29	No.29-r	No.29-d	0.034	GG	CC	AA	AA	-/-
30	No.30-r	No.30-d	0.036	AG	CC	AA	AA	T/--
31	No.31-r	No.31-d	0.037	GG	CC	AA	AA	TT
32	No.32-r	No.32-d	0.046	GG	CC	AA	AA	T/--
33	No.33-r	No.33-d	0.048	GG	CC	AA	AA	-/-
34	No.34-r	No.34-d	0.05	GG	CC	AA	AA	-/-
35	No.35-r	No.35-d	0.053	GG	CC	AA	AA	-/-
36	No.36-r	No.36-d	0.055	GG		AA
37	No.37-r	No.37-d	0.056	GG	CC	AA	AA	TT
38	No.38-r	No.38-d	0.057	GG	CC	AA	AA	TT
39	No.39-r	No.39-d	0.059	GG	AC	AA	AA	-/-
40	No.40-r	No.40-d	0.069	AG	CC	AA	AA	T/--
41	No.41-r	No.41-d	0.091	GG	CC	AA	AA	T/--
42	No.42-r	No.42-d	0.108	GG	CC	AA	AA	-/-
43	No.43-r	No.43-d	0.25	GG	CC	AA	AA	TT
44	No.44-r	No.44-d	0.297	GG	CC	AA	AA	-/-
45	No.45-r	No.45-d	0.321	GG	CC	AA	AA	-/-
46	No.46-r	No.46-d	0.374	AG	CC	AA	AA	-/-
47	No.47-r	No.47-d	0.443	GG	CC	AA	AA	-/-
48	No.48-r	No.48-d	0.538	GG	AC	AA	AA	T/--
49	No.49-r	No.49-d	0.55	GG	CC	AA	A--	TT
50	No.50-r	No.50-d	0.746	GG	CC	AA	AA	-/-
51	No.51-r	No.51-d	0.827	GG	CC	AA	AA	T/--
52	No.52-r	No.52-d	1	GG	CC	AA	AA	TT
53	No.53-r	No.53-d	1	GG	CC	AA	AA	T/--
				Non-relapse
				AA	AA	AA	AA	TT
				0	0	12	15	6
				AG	AC	AG	A--	T/--
				8	1	3	0	0
				GG	CC	GG	-/-	-/-
				7	14	0	0	9
				Relapse
				AA	AA	AA	AA	TT
				1	0	37	36	12
				AG	AC	AG	A--	T/--
				7	2	1	1	7
				GG	CC	GG	-/-	-/-
				30	35	0	0	18

## Sheet: BAT2-Recipient
	rs11538264_BAT2
				rs543293268	rs17207239	rs1046089	rs532278148	rs115028652
	Recipient's	Donor's	Relapse%	[C/G]	[C/G]	[A/G]	[C/T]	[C/T]
1	No.1-r	No.1-d	0	CC	GG	GG	TT	CC
2	No.2-r	No.2-d	0	CC	GG	AG	TT	CC
3	No.3-r	No.3-d	0	CC	GG	AA	TT	CC
4	No.4-r	No.4-d	0	CC	GG	AA	TT	CC
5	No.5-r	No.5-d	0	CC	GG	AA	TT	CC
6	No.6-r	No.6-d	0	CC	GG	AG	CT	CC
7	No.7-r	No.7-d	0	CC	GG	AG	TT	CC
8	No.8-r	No.8-d	0	CC	GG	GG	TT	CC
9	No.9-r	No.9-d	0	CC	GG	AG	TT	CC
10	No.10-r	No.10-d	0	CC	GG	AG	TT	CC
11	No.11-r	No.11-d	0	CC	GG	GG	TT	CC
12	No.12-r	No.12-d	0	CC	GG	AG	TT	CC
13	No.13-r	No.13-d	0	CC	GG	GG	TT	CC
14	No.14-r	No.14-d	0	CC	GG	AG	TT	CC
15	No.15-r	No.15-d	0	CC	GG	GG	TT	CC
16	No.16-r	No.16-d	0.00084	CC	GG	GG	TT	CC
17	No.17-r	No.17-d	0.01	CC	CG	AG	TT	CC
18	No.18-r	No.18-d	0.01	CC	GG	GG	TT	CC
19	No.19-r	No.19-d	0.01	CC	GG	GG	TT	CC
20	No.20-r	No.20-d	0.01	CC	GG	GG	TT	CC
21	No.21-r	No.21-d	0.015	CC	GG	AG	TT	CC
22	No.22-r	No.22-d	0.019	CC	GG	AG	TT	CC
23	No.23-r	No.23-d	0.02	CC	GG	AA	TT	CC
24	No.24-r	No.24-d	0.022	CC	GG	GG	TT	CC
25	No.25-r	No.25-d	0.023	CC	GG	GG	TT	CC
26	No.26-r	No.26-d	0.028	CC	CG	AG	TT	CC
27	No.27-r	No.27-d	0.031	CC	CG	GG	TT	CC
28	No.28-r	No.28-d	0.033	CC	GG	AG	TT	CC
29	No.29-r	No.29-d	0.034	CC	GG	AG	TT	CC
30	No.30-r	No.30-d	0.036	CC	GG	GG	TT	CT
31	No.31-r	No.31-d	0.037	CC	GG	GG	TT	CC
32	No.32-r	No.32-d	0.046	CC	GG	GG	TT	CC
33	No.33-r	No.33-d	0.048	CC	GG	AG	TT	CC
34	No.34-r	No.34-d	0.05	CC	GG	AA	TT	CC
35	No.35-r	No.35-d	0.053	CC	GG	AG	TT	CC
36	No.36-r	No.36-d	0.055	CC	GG	AG	TT	CC
37	No.37-r	No.37-d	0.056	CC	GG	AG	TT	CC
38	No.38-r	No.38-d	0.057	CC	GG	GG	TT	CC
39	No.39-r	No.39-d	0.059	CC	GG	GG	TT	CC
40	No.40-r	No.40-d	0.069	CC	CG	GG	TT	CC
41	No.41-r	No.41-d	0.091	CC	GG	AA	TT	CC
42	No.42-r	No.42-d	0.108	CC	GG	AG	TT	CC
43	No.43-r	No.43-d	0.25	CC	GG	AG	TT	CC
44	No.44-r	No.44-d	0.297	CC	GG	GG	TT	CC
45	No.45-r	No.45-d	0.321	CC	GG	AG	TT	CC
46	No.46-r	No.46-d	0.374	CC	GG	GG	TT	CC
47	No.47-r	No.47-d	0.443	CC	GG	AG	TT	CC
48	No.48-r	No.48-d	0.538	CC	GG	GG	TT	CC
49	No.49-r	No.49-d	0.55	CC	GG	AG	TT	CC
50	No.50-r	No.50-d	0.746	CC	GG	GG	TT	CC
51	No.51-r	No.51-d	0.827	CC	GG	GG	TT	CC
52	No.52-r	No.52-d	1	CC	GG	GG	TT	CC
53	No.53-r	No.53-d	1	CC	GG	GG	TT	CC
				Non-relapse
				CC	CC	AA	CC	CC
				15	0	3	0	15
				CG	CG	AG	CT	CT
				0	0	7	1	0
				GG	GG	GG	TT	TT
				0	15	5	14	0
				Relapse
				CC	CC	AA	CC	CC
				38	0	3	0	37
				CG	CG	AG	CT	CT
				0	4	15	0	1
				GG	GG	GG	TT	TT
				0	34	20	38	0

## Sheet: _BAT3-Recipient
	rs10484558_BAT3
				rs2844463	rs180712068
	Recipient's	Donor's	Relapse%	[C/T]	[C/G]
1	No.1-r	No.1-d	0	CC	CC
2	No.2-r	No.2-d	0	CT	CC
3	No.3-r	No.3-d	0	CT	CC
4	No.4-r	No.4-d	0	CT	CC
5	No.5-r	No.5-d	0	CC	CC
6	No.6-r	No.6-d	0	CT	CC
7	No.7-r	No.7-d	0	CT	CC
8	No.8-r	No.8-d	0	CC	CC
9	No.9-r	No.9-d	0	CT	CC
10	No.10-r	No.10-d	0	CT	CC
11	No.11-r	No.11-d	0	CC	CC
12	No.12-r	No.12-d	0
13	No.13-r	No.13-d	0	CC	CC
14	No.14-r	No.14-d	0	CT	CC
15	No.15-r	No.15-d	0	CC	CC
16	No.16-r	No.16-d	0.00084	CC	CC
17	No.17-r	No.17-d	0.01	CT	CC
18	No.18-r	No.18-d	0.01	CC	CC
19	No.19-r	No.19-d	0.01	CC	CC
20	No.20-r	No.20-d	0.01	CC	CC
21	No.21-r	No.21-d	0.015	CC	CC
22	No.22-r	No.22-d	0.019	CT	CC
23	No.23-r	No.23-d	0.02	TT	CC
24	No.24-r	No.24-d	0.022	CC	CC
25	No.25-r	No.25-d	0.023	CC	CC
26	No.26-r	No.26-d	0.028	CT	CC
27	No.27-r	No.27-d	0.031	CC	CC
28	No.28-r	No.28-d	0.033	CC	CC
29	No.29-r	No.29-d	0.034	CT	CC
30	No.30-r	No.30-d	0.036	CC	CC
31	No.31-r	No.31-d	0.037	CC	CC
32	No.32-r	No.32-d	0.046	CC	CC
33	No.33-r	No.33-d	0.048	CT	CC
34	No.34-r	No.34-d	0.05	CT	CC
35	No.35-r	No.35-d	0.053	CC	CC
36	No.36-r	No.36-d	0.055	CT	CC
37	No.37-r	No.37-d	0.056	CC	CC
38	No.38-r	No.38-d	0.057	CC	CC
39	No.39-r	No.39-d	0.059	CC	CC
40	No.40-r	No.40-d	0.069	CC	CC
41	No.41-r	No.41-d	0.091	CT	CC
42	No.42-r	No.42-d	0.108	CT	CC
43	No.43-r	No.43-d	0.25	CT	CC
44	No.44-r	No.44-d	0.297	CT	CC
45	No.45-r	No.45-d	0.321	CC	CC
46	No.46-r	No.46-d	0.374	CC	CC
47	No.47-r	No.47-d	0.443	CC	CC
48	No.48-r	No.48-d	0.538	CC	CC
49	No.49-r	No.49-d	0.55		CC
50	No.50-r	No.50-d	0.746	CC	CC
51	No.51-r	No.51-d	0.827	CC	CC
52	No.52-r	No.52-d	1	CC	CC
53	No.53-r	No.53-d	1	CC	CC
				Non-relapse
				CC	CC
				6	14
				CT	CG
				8	0
				TT	GG
				0	0
				Relapse
				CC	CC
				25	38
				CT	CG
				11	0
				TT	GG
				1	0

## Sheet: LTA Gene-Recipient
	RS915654(LTA Gene)
				rs2009658	rs736160	rs915654
	Recipient's	Donor's	Relapse%	[C/G]	[A/T]	[A/T]
1	No.1-r	No.1-d	0	CC	TT	AT
2	No.2-r	No.2-d	0	CC	TT	TT
3	No.3-r	No.3-d	0	CG	AT	AT
4	No.4-r	No.4-d	0	CC	TT	TT
5	No.5-r	No.5-d	0	CC	TT	TT
6	No.6-r	No.6-d	0	CG	TT	AA
7	No.7-r	No.7-d	0	CC	TT	AT
8	No.8-r	No.8-d	0	CC	TT	AA
9	No.9-r	No.9-d	0	CG	TT	AA
10	No.10-r	No.10-d	0	CG	TT	AA
11	No.11-r	No.11-d	0	CC	TT	AA
12	No.12-r	No.12-d	0	CG	TT	AT
13	No.13-r	No.13-d	0	CC	TT	AT
14	No.14-r	No.14-d	0	CG	TT	AA
15	No.15-r	No.15-d	0	CG	TT	AA
16	No.16-r	No.16-d	0.00084	CC	TT	AA
17	No.17-r	No.17-d	0.01	CC	TT	AT
18	No.18-r	No.18-d	0.01	CG	TT	AA
19	No.19-r	No.19-d	0.01	CG	TT	AA
20	No.20-r	No.20-d	0.01	CC	TT	AT
21	No.21-r	No.21-d	0.015	CG	TT	AT
22	No.22-r	No.22-d	0.019	CC	TT	TT
23	No.23-r	No.23-d	0.02	CG	TT	AT
24	No.24-r	No.24-d	0.022	CC	TT	AT
25	No.25-r	No.25-d	0.023		TT	AA
26	No.26-r	No.26-d	0.028	CC	TT	AA
27	No.27-r	No.27-d	0.031	CC	TT	AT
28	No.28-r	No.28-d	0.033	CC	TT	AT
29	No.29-r	No.29-d	0.034	GG	TT	AA
30	No.30-r	No.30-d	0.036	CG	TT	AA
31	No.31-r	No.31-d	0.037	CC	TT	AT
32	No.32-r	No.32-d	0.046	CC	TT	AT
33	No.33-r	No.33-d	0.048	CG	TT	AA
34	No.34-r	No.34-d	0.05	CG	TT	AT
35	No.35-r	No.35-d	0.053	CG	TT	AT
36	No.36-r	No.36-d	0.055	CC	TT	AA
37	No.37-r	No.37-d	0.056	CC	TT	AT
38	No.38-r	No.38-d	0.057	CC	TT	AA
39	No.39-r	No.39-d	0.059	CC	TT	AA
40	No.40-r	No.40-d	0.069	CC	TT	AT
41	No.41-r	No.41-d	0.091	CG	TT	AT
42	No.42-r	No.42-d	0.108	CC	TT	AT
43	No.43-r	No.43-d	0.25	CC	TT	AT
44	No.44-r	No.44-d	0.297	CC	TT	AA
45	No.45-r	No.45-d	0.321	CC	TT	AT
46	No.46-r	No.46-d	0.374	CC	TT	AA
47	No.47-r	No.47-d	0.443	CG	TT	AA
48	No.48-r	No.48-d	0.538	CC	TT	AT
49	No.49-r	No.49-d	0.55	CG	TT	AT
50	No.50-r	No.50-d	0.746	CC	TT	AT
51	No.51-r	No.51-d	0.827	CC	TT	TT
52	No.52-r	No.52-d	1	CC	TT	TT
53	No.53-r	No.53-d	1	CC	TT	AA
				Non-relapse
				CC	AA	AA
				8	0	7
				CG	AT	AT
				7	1	5
				GG	TT	TT
				0	14	3
				Relapse
				CC	AA	AA
				25	0	15
				CG	AT	AT
				11	0	20
				GG	TT	TT
				1	38	3

## Sheet: HSPA1L Gene-Recipient
	RS2075800( HSPA1L Gene)
				rs371621895	rs2075800	rs2227956
	Recipient's	Donor's	Relapse%	[-/G]	[A/G]	[A/G]
1	No.1-r	No.1-d	0	GG	AA	AA
2	No.2-r	No.2-d	0	G/-	AG	AA
3	No.3-r	No.3-d	0	GG	GG	AA
4	No.4-r	No.4-d	0	GG	GG	AA
5	No.5-r	No.5-d	0	GG	AG	AA
6	No.6-r	No.6-d	0	--/--	GG	AA
7	No.7-r	No.7-d	0	GG	GG	AA
8	No.8-r	No.8-d	0	GG	GG	GG
9	No.9-r	No.9-d	0	GG	AG	AA
10	No.10-r	No.10-d	0	G/-	AG	AA
11	No.11-r	No.11-d	0	GG	AG	AG
12	No.12-r	No.12-d	0	G/-	AG
13	No.13-r	No.13-d	0	GG	GG	AA
14	No.14-r	No.14-d	0	G/-	AG	AG
15	No.15-r	No.15-d	0	GG	AG	AG
16	No.16-r	No.16-d	0.00084	GG	AG	AG
17	No.17-r	No.17-d	0.01	GG	AG	AA
1	No.18-r	No.18-d	0.01	GG	AA	AA
2	No.19-r	No.19-d	0.01	GG	AG	GG
3	No.20-r	No.20-d	0.01	GG	GG	AG
4	No.21-r	No.21-d	0.015	GG	AG	AA
5	No.22-r	No.22-d	0.019	GG	AG	AA
6	No.23-r	No.23-d	0.02	G/-	GG	AA
7	No.24-r	No.24-d	0.022	GG	AG	AG
8	No.25-r	No.25-d	0.023	GG	AA	AA
9	No.26-r	No.26-d	0.028	GG	GG	AG
10	No.27-r	No.27-d	0.031	GG	AG
11	No.28-r	No.28-d	0.033	GG	AA	AA
12	No.29-r	No.29-d	0.034	GG	AG	AA
13	No.30-r	No.30-d	0.036	GG	AG	AG
14	No.31-r	No.31-d	0.037	GG	AG	AG
15	No.32-r	No.32-d	0.046	GG	GG	AA
16	No.33-r	No.33-d	0.048	G/-		AA
17	No.34-r	No.34-d	0.05	GG	GG	AA
18	No.35-r	No.35-d	0.053	G/-		AA
19	No.36-r	No.36-d	0.055	G/-		AG
20	No.37-r	No.37-d	0.056	GG	AG	AA
21	No.38-r	No.38-d	0.057	GG	AG	AG
22	No.39-r	No.39-d	0.059	GG	AA	AA
23	No.40-r	No.40-d	0.069	GG	AG	AA
24	No.41-r	No.41-d	0.091	G/-	GG	AA
25	No.42-r	No.42-d	0.108	G/-		AA
26	No.43-r	No.43-d	0.25	GG	GG	AG
27	No.44-r	No.44-d	0.297	G/-	GG	AA
28	No.45-r	No.45-d	0.321	GG	AG	AG
29	No.46-r	No.46-d	0.374	GG	AG	AG
30	No.47-r	No.47-d	0.443	G/-	AG	AA
31	No.48-r	No.48-d	0.538	GG	AG	AA
32	No.49-r	No.49-d	0.55	GG	GG	AA
33	No.50-r	No.50-d	0.746	GG	AA	AA
34	No.51-r	No.51-d	0.827	GG	AA	AA
35	No.52-r	No.52-d	1	GG	AG	AA
36	No.53-r	No.53-d	1	GG	AG	AG
				Non-relapse
				GG	AA	AA
				10	1	10
				G/-	AG	AG
				4	8	3
				--/--	GG	GG
				1	6	1
				Relapse
				GG	AA	AA
				30	6	24
				G/-	AG	AG
				8	19	12
				--/--	GG	GG
				0	9	1
